# Supplementary material for: Factors Associated with the Prevalence and Severity of Menstrual-Related Symptoms: A Systematic Review and Meta-Analysis
Source: Int J Environ Res Public Health. 2022 Dec 29;20(1):569. doi: 10.3390/ijerph20010569 (PMC9819475; doi:10.3390/ijerph20010569)
Supplement: Supplementary file 1 [file ijerph-20-00569-s001.zip]

Archive with 1 entries (1 files):
- SR Supplementary table.xlsx
