# Supplementary material for: Factors Associated with the Prevalence and Severity of Menstrual-Related Symptoms: A Systematic Review and Meta-Analysis
Source: Int J Environ Res Public Health. 2022 Dec 29;20(1):569. doi: 10.3390/ijerph20010569 (PMC9819475; doi:10.3390/ijerph20010569)
Supplement: Supplementary file 1 [file ijerph-20-00569-s001.zip › SR Supplementary table.xlsx]

## Sheet: Sup Table 1
	Supplementary Table S1. Characteristics of included studies
	First author (year)	Design	Country	Age (mean ± SD)			Age (range)			Sumple size	Outcome	Outcome assessment tools	JBI score	Risk of bias
	Faramarzi et al. (2014) [5]	cross-sectional	Iran	20.41	±	1.62	17	–	25	360	PD	choose from 0 to 3	100	high
	Hu et al. (2020) [6]	cross-sectional	China	19	±	1.2		N/A		4428	PD	VAS	50	middle
	Abadi et al. (2018) [9]	cross-sectional	Iran		N/A		18	–	26	250	PD	VAS	87.5	high
	Aksoy et al. (2017) [10]	case control	Turkey		N/A		18	–	30	54	PD	VAS	80	high
	Azoulay et al. (2020) [11]	cross-sectional	Israel	23.4	±	3.25		N/A		118	PMS, PMDD	PSST	87.5	high
	Bahrami et al. (2020) [12]	cross-sectional	Iran	14.66	±	1.53	12	–	18	897	PD, PMS	COPE	75	high
	Balbi et al. (2000) [13]	cross-sectional	Italy		N/A		14	–	21	347	PD	VAS	75	high
	Bertone-Johnson et al. (2010) [14]	cross-sectional	USA	21.6	±	3.2	18	–	30	186	PMS	COPE	75	high
	Dhingra et al. (2007) [15]	case control	UK		N/A		18	–	48	104	PMDD	DRSP, DSM−Ⅳ	90	high
	Duan et al. (2018) [16]	case control	China		N/A		18	–	45	41	PMS	DRSP	90	high
	Gollenberg et al. (2010) [17]	case control	USA		N/A		18	–	44	259	PMS, PMDD	choose from none to severe	80	high
	Isgin-Atici et al. (2018) [18]	cross-sectional	Turkey		N/A		13	–	19	272	PMS	PMSS	75	high
	Jarosz et al. (2019) [19]	cross-sectional	Canada		N/A		20	–	29	540	PMS	choose from none to moderate/severe	75	high
	Kazama et al. (2015) [20]	cross-sectional	Japan	14.3	±	0.9	12	–	15	1018	PD	VAS	75	high
	Kordi et al. (2013) [21]	cross-sectional	Iran	20.31	±	30.5	20	–	40	150	PD	MDQ	100	high
	Liao et al. (2017) [22]	case control	China		N/A		18	–	45	41	PMS	DRSP	100	high
	Liu et al. (2017) [23]	case control	China		N/A			N/A		82	PD	ACOG, VAS	80	high
	Liu et al. (2018) [24]	case control	China		N/A			N/A		86	PD	MPQ, RSS	75	high
	Liu et al. (2018) [25]	case control	China		N/A		18	–	45	40	PMS	DRSP	90	high
	Liu et al. (2018) [26]	case control	China		N/A		18	–	45	40	PMS	DRSP	90	high
	Mustaniemi et al. (2011) [27]	case control	Finland		N/A			N/A		187	PMS	self−reports of Menstrually−Related Disorders	80	high
	Najafi et al. et al. (2018) [28]	case control	Iran		N/A		19	–	30	100	PD	Verbal multidimensional scoring system	80	high
	Nicolau et al. (2018) [29]	cross-sectional	Brazil		N/A		20	–	80	230	PMS	Women's Questionnire	75	high
	Supplementary Table S1. (Continued)
	First author (year)	Design	Country	Age (mean ± SD)			Age (range)			Sumple size	Outcome	Outcome assessment tools	JBI score	Risk of bias
	Nisar et al. (2008) [30]	cross-sectional	Pakistan		N/A		18	–	25	172	PD, PMS, PMDD	DRSP , DSM−Ⅳ (ICD−10)	75	high
	Perkonigg et al. (2004) [31]	cohort	Germany		N/A		18	–	28	1251	PMDD	DSM−Ⅳ	81.8182	high
	Quintana-Zinn et al. (2017) [32]	cross-sectional	USA	21.04	±	2.63	18	–	30	414	PMS	COPE (NHSⅡ)	75	high
	Roomruangwong et al. (2020) [33]	case control	Thailand		N/A		18	–	45	41	PMS, PMDD	DRSP	90	high
	Tomás-Rodríguez et al. (2017) [34]	cross-sectional	Spain		N/A		18	–	30	306	PD	Andersch and Milsom Scale	75	high
	Turhan et al. (2012) [35]	case control	Turkey		N/A		21	–	32	58	PD	choose from 1 to 4	70	high
	Woods et al. (1994) [36]	case control	USA	36	±	5.1	18	–	45	64	PMS	menstrual Symptom Severity List (WashingtonWomen’s Health Diary)	90	high
	Yoshimi et al. (2019) [37]	cross-sectional	Japan	16.7	±	0.82	15	–	19	1818	PMS, PMDD	PSQ, DSM−Ⅳ	87.5	high
	Zurawiecka et al. (2018) [38]	cross-sectional	Poland		N/A		19	–	25	771	PD	Andersch and Milsom Scale	87.5	high
	Ader et al. (2001) [39]	cross-sectional	USA	31.9	±	7.1	18	–	44	874	PMS, PMDD	PAF	62.5	middle
	Ansong et al. (2019) [40]	cross-sectional	China	21.405	±	0		N/A		409	PMS, PMDD	select from alist of premenstrual symptoms	62.5	middle
	Baker et al. (2007) [41]	case control	Australia	28	±	6	18	–	40	21	PMS, PMDD	DSM−Ⅳ (SCID), DSR, PSST	60	middle
	Beck et al. (1990) [42]	cohort	USA	36.5	±	0	21	–	45	25	PMS	COPE, VAS	63.6364	middle
	Bryant et al. (2006) [43]	cross-sectional	UK	34	±	0	18	–	47	58	PMS, PMDD	DSR	54.5455	middle
	Carman et al. (2018) [44]	cross-sectional	Japan	15.89	±	1.07	14	–	19	2485	PD	VAS	50	middle
	Chen et al. (2005) [45]	cross-sectional	Taiwan	16.98	±	0	15	–	20	198	PD	MDQ, MPQ−SF, VAS	62.5	middle
	Cleckner-Smith et al. (1998) [46]	cross-sectional	USA	14.8	±	0.96	13	–	18	75	PMS, PMDD	PAF	50	middle
	Deng et al. (2018) [47]	case control	China		N/A		20	–	23	41	PMS	DRSP	50	middle
	Dmitrovic et al. (2003) [48]	case control	Croatia		N/A		16	–	30	154	PD	medical examination	50	middle
	Engin-Ustün et al. (2005) [49]	case control	Turkey		N/A		18	–	45	57	PMS	DSR	50	middle
	Farahmand et al. (2017) [50]	cross-sectional	Iran	23.7	±	3.9	18	–	35	271	PMS	PSST(PMS) , VAS(PD)	50	middle
	Gurguis et al. (1998) [51]	case control	USA		N/A		25	–	41	30	PMS	DSM−Ⅳ, DRSP	60	middle
	Supplementary Table S1. (Continued)
	First author (year)	Design	Country	Age (mean ± SD)			Age (range)			Sumple size	Outcome	Outcome assessment tools	JBI score	Risk of bias
	Hallman et al. (1987) [52]	case control	Sweden		N/A			N/A		74	PMS	DSM−Ⅲ	60	middle
	Harlow et al. (1996) [53]	cohort	USA	13	±	0	10	–	16	165	PD	choose from 1 to 5	60	middle
	Hashim et al. (2019) [54]	cross-sectional	UAE	20.07	±	1.53	18	–	24	300	PMS	APMSS	50	middle
	Hou et al. (2019) [55]	case control	China		N/A			N/A		68	PMS	4−point Linker scale	60	middle
	İşik et al. (2016) [56]	cross-sectional	Turkey	20	±	0	17	–	36	608	PMS	DSM−Ⅲ	50	middle
	Kamat et al. (2019) [57]	cross-sectional	India	17.6	±	2.72	8	–	23	1281	PMS, PMDD	PSST	62.5	middle
	Khalid et al. (2020) [58]	cross-sectional	Pakistan	21	±	5.2	15	–	25	384	PD	VAS	50	middle
	Kural et al. (2015) [59]	cross-sectional	India	20.4	±	1.8	17	–	25	310	PD	VAS	62.5	middle
	Liu et al. (2016) [60]	case control	China		N/A			N/A		70	PD	VAS, MPQ−SF, RSS	60	middle
	Liu et al. (2019) [61]	case control	China		N/A		18	–	45	41	PMS	DRSP	60	middle
	Marván et al. (1998) [62]	cross-sectional	Mexico		N/A		17	–	38	271	PMS, PMDD	MDQ	50	middle
	Matsumoto et al. (2019) [63]	cross-sectional	Japan	19.8	±	1	18	–	25	200	PMS	MDQ	62.5	middle
	Monday et al. (2019) [64]	cross-sectional	UK		N/A		11	–	55	478	PD	VAS	62.5	middle
	Njoku et al. (2020) [65]	case control	Nigeria		N/A		17	–	25	95	PD	NRS−Ⅱ	60	middle
	Orhan et al. (2018) [66]	cross-sectional	Japan	21	±	0	19	–	22	471	PD	VAS	50	middle
	Pinar et al. (2011) [67]	cross-sectional	Turkey	21.06	±	1.573	18	–	28	316	PMS, PMDD	PMSS	62.5	middle
	Rafique et al. (2018) [68]	cross-sectional	Japan		N/A		18	–	30	370	PD	NPRS	50	middle
	Roomruangwong et al. (2020) [69]	case control	Thailand		N/A		18	–	45	61	PMS	DRSP, DSM−Ⅳ	60	middle
	Sahin et al. (2014) [70]	cross-sectional	Turkey	21	±	0	17	–	25	1008	PMS	PSS	62.5	middle
	Seippel et al. (1998) [71]	case control	sweden	37.8	±	0	27	–	44	30	PD	DSM−Ⅳ, VAS	60	middle
	Şentürk (2020) [72]	cross-sectional	Turkey	20.43	±	4.13	17	–	25	90	PD	VAS	50	middle
	Tadakawa et al. (2016) [73]	cross-sectional	Japan	17	±	1	15	–	19	901	PMS, PMDD	PSQ	62.5	middle
	Supplementary Table S1. (Continued)
	First author (year)	Design	Country	Age (mean ± SD)			Age (range)			Sumple size	Outcome	Outcome assessment tools	JBI score	Risk of bias
	Takeda et al. (2013) [74]	cross-sectional	Japan	16.7	±	0.89	15	–	18	1180	PMS, PMDD	PSQ	50	middle
	Tangchai et al. (2004) [75]	cross-sectional	Thailand		N/A		16	–	19	805	PD	VAS	50	middle
	Tu et al. (2010) [76]	case control	Taiwan		N/A			N/A		64	PD	MPQ	50	middle
	Wang et al. (1996) [77]	case control	USA		N/A		25	–	44	20	PMS, PMDD	DSM−Ⅲ, VAS	50	middle
	Woods et al. (1998) [78]	case control	USA	36	±	5.1	18	–	45	118	PMS	WWHD	50	middle
	Woods et al. (1998) [79]	case control	USA	36	±	5.1	18	–	45	118	PMS	WWHD	60	middle
	Wronka et al. (2013) [80]	cross-sectional	Poland		N/A		19	–	25	900	PD	select YES or NO	50	middle
	Yokose et al. (2015) [81]	cross-sectional	Japan	20.1	±	1.24	19	–	26	833	PMDD	DSM−Ⅳ−TR	50	middle
	Zeynali et al. (2019) [82]	cross-sectional	Iran	22.4	±	2.04		N/A		372	PD	VAS	50	middle
	Zukri et al. (2009) [83]	cross-sectional	Malaysia	21.4	±	1.8	19	–	25	235	PD	VAS	50	middle
	Abdul-Razzak et al. (2010) [84]	cross-sectional	Jordan	21	±	1.5	19	–	24	127	PD	choose from mild to very severe	12.5	low
	Adams et al. (2012) [85]	cross-sectional	USA		N/A		18	–	25	19	PMS, PMDD	PSST	25	low
	Aktaş (2015) [86]	cross-sectional	Turkey	20.85	±	2.15	18	–	36	200	PD	VAS	37.5	low
	Al-Matouq et al. (2019) [87]	cross-sectional	Kuwait	17.4	±	0.7	16	–	21	763	PD	VAS	37.5	low
	Alam et al. (2015) [88]	cohort	USA		N/A		18	–	42	25	PMS, PMDD	DSM−Ⅴ	36.3636	low
	Albsoul-Younes et al. (2018) [89]	cross-sectional	Jordan	31.3	±	0	18	–	54	380	PMS, PMDD	DSM−Ⅴ, PSST	0	low
	Bakhshani et al. (2009) [90]	cross-sectional	Iran	21.64	±	2.13	18	–	27	300	PMS, PMDD	DSM−Ⅳ	25	low
	Barcikowska et al. (2020) [91]	cross-sectional	Poland	23	±	4	20	–	35	1127	PD	NPRS	37.5	low
	Buchpiguel et al. (2000) [92]	case control	Brazil		N/A		21	–	39	14	PMS	DSR	20	low
	Çoban et al. (2021) [93]	cross-sectional	Turkey		N/A			N/A		504	PMS, PMDD	PSST	37.5	low
	Craner et al. (2014) [94]	cross-sectional	USA	19.47	±	3.75	18	–		735	PMS, PMDD	MDQ, PSST	25	low
	Czajkowska et al. (2020) [95]	cross-sectional	Poland		N/A		16	–	22	125	PMS, PMDD	PSTT	25	low
	Supplementary Table S1. (Continued)
	First author (year)	Design	Country	Age (mean ± SD)			Age (range)			Sumple size	Outcome	Outcome assessment tools	JBI score	Risk of bias
	Danborno et al. (2018) [96]	cohort	Nigeria	20.66	±	2.29	16	–	33	370	PMS	Likert−type scale	27.2727	low
	Farrokh-Eslamlou et al. (2015) [97]	cross-sectional	Iran		N/A		18	–	24	142	PMS	DSM−Ⅳ, PSS	37.5	low
	Flug et al. (1985) [98]	case control	Swiss		N/A			N/A		140	PD, PMS	choose from none to severe	40	low
	Fujiwara et al. (2009) [99]	cross-sectional	Japan		N/A		18	–	20	315	PD	Dysmenorrheal Score	12.5	low
	Goker et al. (2015) [100]	cross-sectional	Turkey	20.77	±	1.9	18	–	27	172	PMS	ACOG	25	low
	Gupta et al. (2019) [101]	cross-sectional	India	14.34	±	1.17	11	–	20	397	PMDD	PMDD scale	37.5	low
	Hammarbäck et al. (1989) [102]	case control	USA		N/A		25	–	44	20	PMS	VAS	40	low
	Hata et al. (2016) [103]	cross-sectional	Japan	19.5	±	2.5		N/A		126	PMS	PD score	12.5	low
	Issa et al. (2010) [104]	cross-sectional	Nigeria	21.3	±	3	16	–	38	208	PMDD	DSM−Ⅳ	37.5	low
	Jahanfar et al. (2011) [105]	cross-sectional	Malaysia Iran		N/A		16	–	63	148	PMS	select YES or NO	0	low
	Jorgensen et al. (1993) [106]	cross-sectional	USA		N/A		17	–	53	1507	PMS, PMDD	PMS score	0	low
	Katwal et al. (2016) [107]	cross-sectional	Nepal	19.43	±	3.9	16	–	24	184	PD	select YES or NO	25	low
	Koci et al. (2007) [108]	cross-sectional	USA	32.7	±	0	18	–	45	568	PMS, PMDD	choose from 1 to 7	25	low
	Koshikawa et al. (1992) [109]	cohort	Japan	27.4	±	7.2		N/A		32	PMS	MDQ	36.3636	low
	Lin et al. (2013) [110]	cohort	Taiwan		N/A		18	–	22	24	PMDD	BDI−Ⅱ, MDQ	45.4545	low
	Lovick et al. (2017) [111]	cohort	Brazil	26.5	±	6.7	18	–	40	34	PMS	DRSP	36.3636	low
	Lustyk et al. (2012) [112]	cohort	USA		N/A		18	–	45	87	PMS	PAF	36.3636	low
	Lustyk et al. (2007) [113]	cross-sectional	USA		N/A		18	–	25	91	PMS	SPAF	37.5	low
	Lustyk et al. (2004) [114]	cross-sectional	USA		N/A		18	–	33	114	PMS	SPAF	25	low
	Magnay et al. (2010) [115]	cross-sectional	UK		N/A		22	–	48	105	PMDD	DSM−Ⅳ, DRSP	37.5	low
	Metcalf et al. (1992) [116]	cohort	New zealand		N/A		25	–	46	9	PMS	the observer and self−rating scales	45.4545	low
	Metcalf et al. (1990) [117]	cohort	New zealand		N/A			N/A		92	PMS	daily physical sympptom score, VAS PMS self evaluation questionaire VAS	18.1818	low
	Supplementary Table S1. (Continued)
	First author (year)	Design	Country	Age (mean ± SD)			Age (range)			Sumple size	Outcome	Outcome assessment tools	JBI score	Risk of bias
	Nigam et al. (1991) [118]	case control	Italy		N/A		25	–	38	12	PD	Andersch and Milsom Scale	40	low
	Nillni et al. (2014) [119]	cross-sectional	USA	21	±	6.1	18	–	46	63	PMDD	DSM−Ⅳ, MDQ	37.5	low
	Olson et al. (1996) [120]	cohort	USA		N/A		21	–	35	13	PMS	VAS	45.4545	low
	Oral et al. (2013) [121]	cohort	Turkey		N/A			N/A		49	PMDD	DSM−Ⅳ, DRSP, PAF	36.3636	low
	Ozgocer et al. (2017) [122]	cohort	Turkey	22.2	±	0.37	18	–	30	59	PD	DRSP, VAS	36.3636	low
	Rasheed et al. (2003) [123]	cross-sectional	Saudi Arabia	20.3	±	1.8	17	–	27	464	PMS	total premenstrual symptom score	37.5	low
	Rossignol (1985) [124]	cross-sectional	USA	19	±	0	18	–	21	295	PMS	asking her symptom severity	25	low
	Rossignol et al. (1991) [125]	cross-sectional	USA		N/A		18	–	22	853	PD	PMS score	12.5	low
	Sadler et al. (2010) [126]	cross-sectional	UK		N/A		20	–	34	224	PMS	MDQ	30	low
	Sahin et al. (2018) [127]	cross-sectional	Turkey		N/A		16	–	20	200	PD	Andersch and Milsom Scale	12.5	low
	Sen et al. (2020) [128]	cross-sectional	Turkey		N/A		18	–	35		PD	medical examination	12.5	low
	Shrestha et al. (2019) [129]	cross-sectional	Nepal	21.85	±	2.64	18	–	30	285	PMS	PSST	37.5	low
	Simpson et al. (1988) [130]	case control	New zealand		N/A			N/A		134	PMS	choose from "+" to "++++"	40	low
	Takeda et al. (2018) [131]	cross-sectional	Japan		N/A		15	–	18	2820	PMS, PMDD	PSQ	37.5	low
	Takeda et al. (2013) [132]	cross-sectional	Japan	16.7	±	0.89	15	–	18	1350	PMS, PMDD	choose from not at all to severe	37.5	low
	Telek et al. (2010) [133]	cross-sectional	Hungary	27.4	±	0.66	18	–	45	40	PMS	PRISM	37.5	low
	Thompson et al. (2000) [134]	cross-sectional	Canada		N/A			N/A		56	PMS	MSQ	25	low
	Warren et al. (1992) [135]	cross-sectional	USA	35.8	±	5.81		N/A		54	PMS	PMS Scoring Sheet, CRIS	0	low
	Wu et al. (2016) [136]	cross-sectional	China	22	±	2.2		N/A		230	PMS, PMDD	PSQ	25	low
	Yen et al. (2019) [137]	cohort	Taiwan		N/A			N/A		149	PMDD	DSM−5, PMDDSQ, DRSP	36.3636	low
	Abbreviations: N/A, not applicable; PD, primary dysmenorrhea; PMS, premenstrual syndrome; PMDD, premenstrual dysphoric disorder; JBI, Jonna Briggs Institute; VAS, Visual analogue scale; PSST, Premenstrual symptoms screening tool; COPE, Calendar of premenstrual experience; DMS, Diagnostic and statistical manual of mental disorders; DRSP, Daily record of severity of problems; PMSS, Premenstrual sym…

## Sheet: Sup Table 2
	Supplementary Table S2. Details of the symptoms of primary dysmenorrhea
	First author (year)	Nausea	Fatigue	Abdominal pain	Diarrhea	Headache	Low back pain	Anger Irritation	Dizziness	Decreased concentration	Changes in sleep	Depression	Anxiety-tension	Mood depression	Changes in appetite	Inflammation of the skin	Edema	Decreased interest
	Faramarzi et al. (2014) [5]	N/A	N/A	N/A	N/A	N/A	N/A	N/A	N/A	N/A	N/A	34.4	40.6	N/A	N/A	N/A	N/A	N/A
	Hu et al. (2020) [6]	12.3	60.9	85.9	31.7	23.3	N/A	50.8	21.9	N/A	24.3	N/A	N/A	N/A	N/A	N/A	N/A	N/A
	Nisar et al. (2008) [30]	N/A	78.78	N/A	N/A	N/A	N/A	83.83	N/A	73.7	47.47	52.52	81.81	58.58	29.29	N/A	N/A	77.7
	Zurawiecka et al. (2018) [38]	N/A	N/A	N/A	N/A	48.7	51	N/A	N/A	N/A	N/A	N/A	N/A	N/A	N/A	N/A	N/A	N/A
	Carman et al. (2018) [44]	16.2	N/A	N/A	N/A	N/A	N/A	N/A	18.5	N/A	N/A	N/A	N/A	N/A	N/A	N/A	N/A	N/A
	Khalid et al. (2020) [58]	28.9	N/A	N/A	N/A	N/A	69	N/A	N/A	N/A	N/A	N/A	N/A	N/A	N/A	N/A	N/A	N/A
	Rafique et al. (2018) [68]	37.9	N/A	27.4	32.2	N/A	N/A	N/A	N/A	N/A	N/A	N/A	N/A	N/A	N/A	N/A	N/A	N/A
	Şentürk, (2020) [72]	27.2	56.5	66.3	15.2	N/A	63	67.4	N/A	N/A	N/A	N/A	N/A	N/A	N/A	7.6	N/A	N/A
	Tangchai et al. (2004) [75]	9	42.9	78	26.2	18.7	N/A	N/A	N/A	63.6	N/A	N/A	N/A	56.9	N/A	N/A	1.9	N/A
	Abbreviations: N/A, not applicable.

## Sheet: Sup Table 3
	Supplementary Table S3. Details of the symptoms of premenstrual syndrome
	First author (year)	Anger-irritability	Fatigue	Anxiety-tension	Depres sion	Changes in appetite	Changes in sleep	Breast tender ness	Headache	Decreased concentration	Abdominal pain	Low back pain	Tearful ness	Inflammation of the skin	Edema	Decreased interest	Abdominal distension	Nausea	Mood elevation	Cramps	Depressed mood	Diarrhea	Muscle tension	Hot flashes	Dizziness
	Azoulay et al. (2020) [11]	70	70	N/A	N/A	N/A	N/A	N/A	N/A	N/A	N/A	N/A	N/A	N/A	N/A	N/A	N/A	N/A	N/A	N/A	N/A	N/A	N/A	N/A	N/A
	Gollenberg et al. (2010) [17]	23.5	24.1	20.9	14.3	19	6.3	27.8	19.2		40.9	23.3	8.2	16.4	6.1	N/A	37.2	N/A	N/A	N/A	N/A	N/A	N/A	N/A	N/A
	Isgin-Atici et al. (2018) [18]	91.6	93.5	53.7	88.8	74.8	73.8	N/A	N/A	N/A	N/A	N/A	N/A	N/A	52.3	N/A	N/A	N/A	N/A	N/A	N/A	N/A	N/A	N/A	N/A
	Jarosz et al. (2019) [19]	72.3	54.4	35	27.3	63	10.9	74	26.3	21	N/A	N/A	N/A	61.1	N/A	N/A	N/A	13	N/A	59.9	N/A	N/A	N/A	N/A	N/A
	Mustaniemi et al. (2011) [27]	42.6	20.6	46.6	14.9	39.5	20.2	N/A	N/A	13.3	N/A	N/A	N/A	N/A	N/A	13.3	N/A	N/A	N/A	N/A	N/A	N/A	N/A	N/A	N/A
	Nisar et al. (2008) [30]	83.83	78.78	81.81	52.52	29.29	47.47	N/A	N/A	73.7	N/A	N/A	N/A	N/A	N/A	77.7	N/A	N/A	N/A	N/A	58.58	N/A	N/A	N/A	N/A
	Ader et al. (2001) [39]	N/A	N/A	N/A	N/A	N/A	N/A	68	N/A	N/A	N/A	N/A	N/A	N/A	N/A	N/A	N/A	N/A	N/A	N/A	N/A	N/A	N/A	N/A	N/A
	Ansong et al. (2019) [40]	5.35	N/A	N/A	N/A	N/A	N/A	4.35	22.07		7.69	4.01		N/A	N/A	N/A	N/A	0.67	N/A	N/A	N/A	0	N/A	N/A	N/A
	Cleckner-Smith et al. (1998) [46]	38.7	29.3	N/A	40	36	33.3	25.3	34.7	N/A	46.7	41.3	41.3	N/A	N/A	N/A	33.3	N/A	N/A	N/A	30.7	N/A	N/A	N/A	N/A
	Farahmand et al. (2017) [50]	97.8	94.5	91.1	86.7	58.3	N/A	N/A	N/A	84.5	N/A	N/A	90	N/A	N/A	N/A	N/A	N/A	87.5	N/A	N/A	N/A	N/A	N/A	N/A
	Hashim et al. (2019) [54]	80	N/A	75.3	95	72	N/A	55.3	65.7	60.7	89.3	N/A	N/A	77.3	N/A	79.7	N/A	N/A	N/A	N/A	N/A	N/A	N/A	N/A	N/A
	Kamat et al. (2019) [57]	N/A	48	N/A	N/A	N/A	N/A	7	19	N/A	N/A	N/A	N/A	40	8	N/A	17	N/A	N/A	N/A	N/A	9	N/A	N/A	N/A
	Matsumoto et al. (2019) [63]	83	81.5	55	50		30	66	44	54.5	N/A	67.5	39	87	61.5	N/A	N/A	27	16	2	N/A	N/A	54	12	30.5
	Tadakawa et al. (2016) [73]	64	70.9	66.7	N/A	52.8	44.8	N/A	N/A	59.5	N/A	N/A	45.6	N/A	N/A	32.5	N/A	N/A	31	N/A	N/A	N/A	N/A	N/A	N/A
	Abbreviations: N/A, not applicable.
